# Supplementary material for: A Systematic Targeted Genetic Screen Identifies Proteins Involved in Cytoadherence of the Malaria Parasite P. falciparum
Source: Mol Microbiol. 2025 Jan 20;123(4):330–43. doi: 10.1111/mmi.15337 (PMC11976115; doi:10.1111/mmi.15337)
Supplement: Supplementary file 1 — Data S1 Generation of glmS knockdown cell lines. (Top) Strategy to generate glmS knockdown cell lines via SLI. The native genomic locus was modified to add an additional C‐terminal skip‐peptide (S) and HA‐tag or GFP‐tag to the GOI using homologous recombination and selection‐linked integration (SLI). UTR, untranslated region. Primers used for integration PCRs are indicated by arrows. (Lower panels) Verification of M9‐ and glmS knockdown cell lines via integration‐PCR. GlmS and M9 cell lines were tested for 5′ (primer A and B) and 3′ integration (primer C and D), episomal plasmids (primer C and B) and wild‐type‐locus (primer A and D). CS2, WT‐positive control; ddH20, negative control. Additionally, the integrity of the subtelomeric regions of chromosome 2, which harbours kahsp40, emp3 and kahrp, was verified by PCR and restriction digest. S2. Overview of gene regions targeted and primer binding sites. S3. Primers and antibodies used in this study. S4. Sequence analysis. S5. Middle section of deconvoluted Z‐stack from Figure 1. S6. Deconvoluted Z‐stack movie from Figure 1. S7. Solubility analysis. Infected erythrocytes were lysed in water by repeated freeze‐thawing, separated into a supernatant (SN) and pellet (P) fraction by centrifugation and prepared for analysis by Western blot. A total of 1 × 107 parasite equivalents were loaded per lane. Positive controls (left lanes) are total parasite extracts. Antibodies against PfAldolase were used as a control for the soluble fraction and PfEXP1 for membrane‐bound proteins. S8. Light microscopy of parasite‐infected erythrocytes. Cell morphology and cell cycle progression of glmS and M9 cell lines were monitored for 72 h by imaging Giemsa‐stained blood smears of parasites at the time points and with the GlcN concentrations indicated. Scale bar, 5 μm. All images are representative of at least 10 independent observations. S9. Localisation of other exported proteins in M9 cell lines. Immunofluorescent localisation of PfKAHRP, P [file MMI-123-330-s001.zip › S3_Primer_Antibodies.xlsx]

## Sheet: Primers
Name		Sequence
PF3D7_0113300_NotI_fw		CGGCGGCCGCGACACATATCATACGTGCTATGGACC	Cloning
PF3D7_0113300_MuI_rev		TCCGACGCGTAAAATGGCGCTCTAAAAAGTTGGTTACAGG	Cloning
PF3D7_0220300_NotI_fw		CGGCGGCCGCCACTATAAACCTTAAATTAACTAATAG	Cloning
PF3D7_0220300_MIuI_rev		TCCGACGCGTTGCTTCGGGTTTGTATATTTTAACC	Cloning
PF3D7_0220600_NotI_fw		CGGCGGCCGCGTATTTCATTCTTATAGTTACATTTACC	Cloning
PF3D7_0220600_MIuI_rev		TCCGACGCGTAAAAAGCCATTTCTTAATTGTACTAAAATAATTTTTTGC	Cloning
PF3D7_0301600_NotI_fw		CGGCGGCCGCCATGATGGATTTCCATCAGGATGG	Cloning
PF3D7_0301600_MluI_rev		TCCGACGCGTATATATATCATATATATTACTGCCTACACG	Cloning
HA_rev		GGTACATCGTATGGATAAGAACC
pARL_fw		GGAATTGTGAGCGGATAACAATTTCACACAGG
hDHFR_fw		CATGGTTCGCTAAACTGCATCG
hDHFR_rev		GTACTTAATGCCTTTCTCCTCC
EMP3_fw		AGTAAGGGATCCTAGAACTAAGG
EMP3_rev		CCAAGTGCATTTTCTCTCATACC
KAHsp40_fw		GGATCATCTCCGTTTAGTGG
KAHsp40_rev		CCATTTCCTCCTAATGCTTC
KAHRP_fw		GTAAATCACCAAGCACCACAGG
KAHRP_rev		CTGAATAGCCTGCACCATGG
5’fw_0113300	PF3D7_0113300_5'Int_fw	GGACAATAAATATGAAGAAACG	Int-PCR
3’rev_0113300	PF3D7_0113300_3'Int_rev	GAGAAATGTATGTGATAATGTATAATATG	Int-PCR
5’fw_0220300	PF3D7_0220300_5'Int_fw	TCTACAAGGTGTGTATGTGG	Int-PCR
3’rev_0220300	PF3D7_0220300_3'Int_rev	CGGTATCAAATTTAGGTATGG	Int-PCR
5’fw_0220600	PF3D7_0220600_5'Int_fw	ATCTACATAAATTAGTTCTTGTTTGG	Int-PCR
3’rev_0220600	PF3D7_0220600_3'Int_rev	CAGAATATCTTATGATTATAATTCCTC	Int-PCR
5’fw_0301600	PF3D7_0301600_5'Int_fw	GCAAGATGAAGAGAAAGCATCC	Int-PCR
3’rev_0301600	PF3D7_0301600_3'Int_rev	GCACGTTCTAATGTTATAATAAC	Int-PCR

## Sheet: Antibodies
Antibody	Origin	Dilution IFA	Dilution WB	Dilution Flow Cytometry	Supplier
α-HA	mouse	1:200	1:1000		Roche, Basel, Switzerland
α-PfAldolase	rabbit		1:5000		Klaus Lingelbach
α-PfExp1	rabbit		1:500		Klaus Lingelbach
αPfSBP1	rabbit	1:500			Catherine Braun-Breton
α-PfRex1	rabbit	1:1000			Hans-Peter Beck
αPfKAHRP	mouse	1:1000			Brendan Crabb
αPfEMP3	rabbit	1:500			Brendan Crabb
αPfEMP1 (var2CSA)	rabbit			1:100	Benoit Gamain, Paris, France
α-mouse-HRP	goat		1:2000		Dako, Glostrup, Danmark
α-rabbit-HRP	goat		1:2000		Dako, Glostrup, Danmark
α-mouse-Cy3	goat	1:1000			Jackson ImmunoResearch, West Grove, USA
α-rabbit-Cy3	goat	1:1000		1:1000	Jackson ImmunoResearch, West Grove, USA
α-rabbit-Cy2	goat	1:1000			Jackson ImmunoResearch, West Grove, USA
